# Supplementary material for: Whole Transcriptome Analysis of Hypothalamus in Mice during Short-Term Starvation
Source: Int J Mol Sci. 2023 Feb 6;24(4):3204. doi: 10.3390/ijms24043204 (PMC9968171; doi:10.3390/ijms24043204)
Supplement: Supplementary file 1 [file ijms-24-03204-s001.zip]

Archive with 1 entries (1 files):
- ijms-2095715-supplementary.pdf
